# Supplementary material for: Personal and perceived stigma towards mental disorders among attendants of patients with mental illness in selected health facilities of Bangladesh
Source: PLoS One. 2025 Oct 17;20(10):e0333959. doi: 10.1371/journal.pone.0333959 (PMC12533838; doi:10.1371/journal.pone.0333959)
Supplement: S1 File — (SAV) [file pone.0333959.s001.xlsx]

## Sheet: Respondents of patient
R1					R2					R3					R4					R5					R6					R7					R8					R9					R10
Theme	Sub-theme	Sub-sub theme	Summary		Theme	Sub-theme	Sub-sub theme	Summary		Theme	Sub-theme	Sub-sub theme	Summary		Theme	Sub-theme	Sub-sub theme	Summary		Theme	Sub-theme	Sub-sub theme	Summary		Theme	Sub-theme	Sub-sub theme	Summary		Theme	Sub-theme	Sub-sub theme	Summary		Theme	Sub-theme	Sub-sub theme	Summary		Theme	Sub-theme	Sub sub-theme	Summery		Theme	Sub-theme	Sub sub-theme	Summery
																Disaese related information
	disease related information																	Started 1.5 years ago																												Disease related information		Mental disorder
						Disease related information		patient has disease from last 16 years. The condition is improving now.										Admitted 1 week ago																														Present condition: no change
																		Present condition: better than past
			present condition: better than earlier		Common idea on mental health	Thinking of own		Normal disease				Disease related information	Condition is now slightly better																							Disease related information		Name of illness: convulsion			Disease related information		Mental problem		Common idea on mental health			Mentally sick people have differences with normal people, they cannot speak properly, cannot judge well, do not care or take care of themselves either.
			possible date of release: unknown					Understand the importance of disease and take care of the patient							Common idea on mental health			Mysterious disease Quotation: “ We only believe modern treatment not any kind of herbal medicine or traditional healer”								Disease related information		Mental sickness										Satrting of illness: 10 years ago					Present condition: good					Mental patients are seen very poorly in the society
								Modern treatment is more competent though time consuming		Common idea on mental health	Thingking of own		She personally shows good attitude and behavior towards the patient. Quotation1: “The patient verbally and physically abused me but he is improving now.”					His brother doesn't want to communicate with other members of the family			Disease related information		Suffering from Skeptical Mental ILLNESS								Disease related information		Name of illness: Mental illness					Present condition: better than before										Sometimes, family members do not behave properly with them and tie them
Common idea on mental health			Villagers do not respect a mentally ill person and do not take care of them					At the beginning, they also tried for 'Jharfuk' but now do not believe					She knows that mental patients need treatment from doctors other than any traditional healer.					He doesn't feel shy to describe the situation of his brother					Starting of illness: 20-25 years ago										Start of illness: one month					Possible date of release: on the day of interview		Common idea about mental health	Personal view		In the family, they take it normally and give importance to the patient.					There are various treatments for psychiatry, medical treatment, kavirajis or fakirs. Among these medical treatment is good.
			people go to traditional healer for mental illness because they think mentally ill people are outcome of evil company.					Mental patients talk irrationally, sometimes family members or other people bit the mentally sick person										Sometimes the patient becomes talkative, crazy and angry					time of admission: eight months ago					Present condition: improved					Time of admission: eight days										It is a normal disease and anybody can be affected with this where nobody can has hand on it
											Thinking of others		Socially people treat a mental patient badly					They do not believe in any superstitious treament					Present condition: on improvement					Releasing date: this week					Present condition: on improvement		Common idea on mental health	personal view		To overcome this type of situation is very hard					Several treatment processes are available in the society like 'Jharfuk', 'Kabiraji' and modern treatment		Opinion on hospital management			No waiting place.
						Thinking of others		It is a conventional perception of people that mentally sick people are mad					Her family treat her husband nicely and with good compassion										Posiible date of release: Not mentioned										Possible day of release: not fixed					He tries to consoe his son and tells him not to bother if anyone irritates him
Situation at hopital			difficult and costly to receive traetment from far away					Neighbors talk negatively about the patient					The cost is affordable but her brother -in-law is bearing all the spending. He took him up here and managed all of the procedures here. He helped her a lot		Information on the situation at hospital			The hospital is very good as it is in Dhaka.							Common idea on mental health	Personal view		Family members take the patient normally and take proper care of her.										Mentally ill people do not get irritated so easily but a normal man is more impatient when he is disturbed			Social view		Surrounding people consider him as mentally sick		Information on the situation at hospital			No sufficient treatment for patient in X Medical College Hospital. They have to take the patient to district Y.
								In their village, people are friendly to mentally ill people					People told her to go to 'Bouddho Bari' for the treatment of her husband					Treatment is better than other places		Common idea on mental health	Personla view		he personally tries to council any mental patient from his experience.					Some clear differences between normal and abnormal persons' behavior		Common idea on mentla health	Personal view		the patient can be handled in the family					if anybody rebuke a normal man he will be crazy instantly but a mentally ill person takes longer time to become crazy.					People talk in a neagtive way about patient
Opinion on services obtained at the hospital	Positive		Good treatment					Several traetment procedure mentally sick people like 'Kabiraji' and 'Jharfuk'															Mental illness is an unbearable pain because he/she cannot eat or sleep					Mental patient talk irrationally, sometimes they bit people					Mentally ill persons are physically fit and mentally sick												Opinion on the services obtained at hospital			Waiting arrangements need to be improved
			Many patients are being cured and they are satisfied							Information on the situation at hospital			Although it is two hours distance from home to hospital, it is not much troublesome for the respondent as the road and transports are good		Opinion on the services obtained at hospital			Doctors are helpful. They take time to observe the patient and also behave cordially					Only a sick person’s mother can understand the whole situation										He personally treats a mental patient with sympathy and care and everyone should treat them with sympathy and give them love			Social view		Common people in the society cannot understand the concept of mental illness		Opinion on the location of the hospital			Hospital is near to home					Involvement of brokers need to be stopped in hospital
			Doctor visits every morning and discuss with the patients		Information on the situation at hospital			This hospital located far away from their house.										Treatment is standard					It is possible to serve modern treatment to mental patient and affordable as well in this hospital			Social view		People always notice the mental patient with negative impression					His family is very kind to the patient					People directly call his son mad					They only need a ten taka ticket. Other than that everything is free					Doctors should manage the appointments on time
								If there was any hospital established in our upazila level that it would be beneficial for them		Opinion on the services obtained at hospital			Totally satisfied					Easy to get admission in terms of availability of beds										Considering mentally sick people as mad has become one of the conventional perception of the people.					There are many kinds of treatment but he prefers medical treatment.					people tease him and harass him
	Negative		bathrooms are not clean and the lock doesn’t work																		Social view		Quotation: "Socially people do not accept a mentally sick person".					Different treatment process for mental patients are present in the society like 'Jharfuk', 'Kobiraji', 'panipora', etc. with other modern treatments										sometimes people throw piwcw of brick and rebuke him		Information about the situation at the hospital			They needed to maintain the que for 15 to 20 minutes after buying the tickets		Opinion on the doctor			They have received better treatment from the doctors
					Opinion on the services obtained at the hospital	Positive		Satisfied		Opinion on the doctor who provided service			Doctor's behavior and everything is good		Opinion on the doctor who provided service			Doctors are good and capable enough.					No family eager to make a relationship of marriage with that family.								Social view		They are deprived from their rights										Poor sitting arrangement in comparison with number of patients					He does no know how the doctors talks with the patient because attendants are not allowed in doctor's room.
	Suggestion		Patients need separate bathroom					Good and friendly behavior from doctors and nurses					No need for another doctor					Doctors give time to the patients, take care of them and also listen to the patients till the end							Information on situation of hospital			This hospital located far away from their house.					Socially no help is got from the people		Information on the situation at hospital			situation is good					No other problem except waiting time
			doctors should visit twice a day. Q: “It will be beneficial if doctors have contacted with patients regading referral time to time”										Doctors give sufficient time 2 days in a week and stays 2 hours in the ward					Well known and experienced doctors may be needed		Information on the situation at hospital			Convincing the patient to come is more difficult than travelling from Pirojpur to Dhaka.					They have to face problems because of traffic jam					People take mental illness very negatively					it takes 3 hours to come here by bus							Opinion on the sister/ nurse or other assistants who provided care	Opinion		Nurses are very patient to the patients
						Negative		Insufficiency of beds					Doctor listen to their problems with great attention					Patients also should give time to them for getting better treatment.										Travelling would be better in near future					Only minority people can understand the situation of a mentally ill person but others do not					Practice of brokers are available who take bribe from the patients' on the name of giving priviledge and harass the patients and their attendants in many ways.		Opinion on the service obtained at the hospital	Positive		On that day, the services were highly satisfied					He did not receive any negative behavior from the nurses
								Condition of the toilet is not good.												Opinion on the services obtained at hospital			They are satisfied with the service.										Mental patients are treated with negativity and narrow mind					the environment of room and bathroom of indoor service is not good. It needs cleaning.
Opinion on doctors			doctors are good and treat the patients well							Opinion on the sister/ nurse who provided service			Good behavior with the patients Quotation: “All doctors are well behaved here, properly give guideline to the respondents what to do”		opinion on sister/ nurse who provided service			Nurses are really very much responsible to their job					Patients who do not have attendants with them face problems which is also problematic for the nurses.		Opinion on the services obtained at the hospital	Positive		100% satisfied with their services													Negative		Sanitation system (toilet) was not good there. It should be cleaner			Suggestion		Number of nurses should be increased
			Doctors come to all the patients everyday and talk to them for enough time. They give advises to the both, patients and their attendants.		Opinion on the doctor who provided service	Positive		Doctors are very good and qualified enough					They give enough time to them and come every day and help everyone to feed drugs.					Nurses know how to handle this kind of patient					Infrastructure is not satisfactory like no flush in the toilet							Information on situation at hospital			No problem to seek treatment		Services obtained at the hospital			Services are very good
								Patient's condition is improving					Give injections and always take her husband's news					They communicate with the patients very cordially and also inform their guardian about the condition of the patients					Poor food quality			Negative		The number of beds and condition of toilets are not good					Hospital is 20-25 minutes away					Doctors and nurses always help the patient.		Opninion on the doctor	Comment		Friendly and qualified doctors who also give enough time to the patients.		Opinion on medicine			Previously they got some medicine in the hospital pharmacy but this time no medicine is available at pharmacy. They need to buy all from outside.
Opinion on sister/ nurse	Positive		Nurses are good enough. Q: “amar baba sohoje khete chayna. Tookhon tara babake bujhiyevoy dekhiye onek vabe khaoanor chesta kore. Eta dekhe amar khub e valo legeche”					Doctors are helpful and give quality and quantity time to the patients															Proeper steps by higher level authority can improve the situation															They are staying here from last 3 months and his son is getting better day by day
										Opinion on medicine			All the medicines are not got in hospital always		Opinion on medicine			Maximum medicines are available in the hospital pharmacy							Opinion on the doctor who provided service			Doctors are very good and qualified enough		Opinion on the services obtained at the hospital	Positive		Satisfied with the behavior of the doctors. They prescribe medicines and patients get them according to it					Previously, there was a practice of taking bribe by the brokers in order to provide better service which does not exist that much now			Suggestion		Consulting with senior doctors would be more helpful as they have more experience		Opinion on investigation			All the investigations can be performed at the hospital
					Opinion on the sister/nurse who provided service	Positive		Friendly, careful, conscious and sincere about duty					Her brother-in-law buys some medicine from pharmacy outside (Hazari goli) but all of the medicine are also not available there					In case of this patient, 5 out of 7 medicines were available in the pharmacy		Opinion on the doctor who provided service			Doctors are very sincere and they give sufficient time to the patients. They have patience and always take them into follow up.					Patient's condition is improving under doctor's consultation										many people go for traditional treatment like 'kaviraji' and 'jharfuk' but he only believes in modern medical treatment.					Number of doctors are not sufficient
	Negative		Nurses did not give enough time					Provide medicine to patients time to time					She doesn’t know the place 'Hazari goli'										Doctors have patience and always take them into follow up.					Doctors are very helpful and look after patients timely and give sufficient time to the patient			Negative		Not fully satisfied with the service because there is no doctor on holidays												Opinion on the cleanliness of the hospital			Cleanliness of outdoor is okay
								Nurses treat all the patients like family members							Opinion on investigation			He thinks all the test facilities are available here.					They want better treatment from here					Doctor behaves very friendly and visit two times a day					In case of emergency, they cannot reach the doctor on holidays		Doctors who provide service			Doctors and their behavior are good		Opinion on the nurses/ sisters or other assistants who provide services	Comment		The nurses are so much friendly and careful about the patients					It would be better if the cleaner could come in the morning instead of aftternoon
	Suggestion		Nurses should feed the medicines to the patients							Opinion on investigation			The patient haven't needed any test to do yet					But it takes long to receive the results of the investigation										Consulting with senior doctor would be more helpful					Number of nurses is insufficient.					qualified doctors and give quality and quantity time to patients.					They are so much conscious and sincere about their duty and they provide medicine to the patients time to time
			they should give more rounds in the mental ward		Opinion on medicine			Available medicines are peovided to the to the patients from the hospital					She assumes that there are all investigation facilities					People who are coming from long distance may be misguided and don't know where to go for test		Opinion on the sister/ nurse who provided service			The behaviour of the nurses in this hospital is good and they are so polite, patient and experienced.										Nurses don't counsel patients and their behavior is not up to the mark.					doctors give enough time to the patients. They always take care of the patients in indoor facility					They look after the patient as a family member
								Some medicines are needed to be collected from outside pharmacies outside hospital															nurses see the patience with great care. They give proper time and come to visit every day.		Opinion on the sister/ nurse who provided service			The nurses are so much friendly and careful about the patient										they also give strict advise about use of medicine					They give enough time to the patient
Opinion on medicine			Most of the medicines are unavailable here. They need to buy from pharmacy outside							Opinion on cleanliness of the hospital			Everything is clean here.		Opinion on the cleanliness of the hospital			The hospital authority is conscios about the cleanliness of the hospital including the toilet					Nurses are available 24 hours					They are so much conscious and sincere about their duty and they provide medicine to the patient time to time			Suggestion		Increase nurses					Doctors should divide the section of normal and abnormal patients.
					Opinion on the investigation			Some tests are available at hospital and for some they need to go outside										If the bed becomes dirty, they immediately change it					Nurses help the patients to have drugs					They look after the patient as a family member					Increase number of beds								Suggestion		The number of nurses is not sufficient.
Opinion on investigation			Every facilitites are here including CT scan. So, no need to go outside					It would be beneficial if all the test facilities were available here.		Opinion regarding management prior to admission			Management of the hospital is not so good					More people can be recruited in this sector										Providing residential facility to the nurses would be more helpful as they are coming from far places					Improve cleaning system. Cleaners need to be sincere and clean the toilets and the floors everyday		sister/ nurses who provided service			nurses and staffs are good and their service is also good.
													They had to wait for 1 full day to get admitted while her husband was the only person to wait for admission							Opinion on medicine			Most of the medicines are available at the hospital pharmacy. Only one or two needed to buy from outside.					The number of nurses and staffs should be increased for betterment of services										They are very helpful		Opinion on medicine			All the prescribed medicines are not available at hospital pharmacy.
Opinion on the cleanliness of the hospital			More cleaners are needed.		Opinion on the cleanliness of the hospital	Positive		Condition of this ward id good					The authority treated them nicely		Opinion regarding management prior to admission			Patient que was no too long for admission					Outside pharmacies are 100 to 150 yards away from the hospital							Opinion on doctors who provided services	Positive		Good										they got only one among 4 prescribed medicine. Rest of the 3 they need to buy from outside.
																		They didn’t need to wait for long to get admission							Opinion on medicine			They got all the medicine fom the hospital although some people need to buy medicines from outside pharmacies							Medicine			All the medicines are not available in hospital facility
			Room spray should be used			Negative		The environmt of the hospital is not clean enough												Opinion on investigation			Most of the tests are needed to do from outside.								Negative		Number of doctors is poor							Opinion on investigation			Some investigation facilities are not available at the facility
			the floor and toilet need to be cleaned					The condition of the toilets needs to be improved															For the patient, they got 7-8 tests. Among those 4-5 tests were needed to be performed from outside		Opinion on the investigation			They didn’t need to go outside hospital for investigation					doctors are not able to provide sufficient service to patients because of rush of the patients		Investigation			No discipline in outdoor facility					They had to do one test for which they needed to pay
																												Some tests cannot be done in the hospital										lack of quality treatment
Management prior to admisssion			Not enough knowledge		Opinion regarding management prior to admission			Presence of brokers were there for inpatient admission												Opinion on cleanliness of the hospital			Very unhygenic and bad.					It would be beneficial if all the test is available here			Suggestion		Bringing senior docors as they are experienced					no waiting room		Opinion on the cleanliness of the hospital			Present environment is not good enough
			Satisfied with the service					Overall facilities of the hospial including quantity of doctors, nurses, staffs, the cleaning system, instrumental supply, washroom numbers, number of bed etc. should have been improved.															They would give 40% marks for cleanliness of the hospital															ptients need to wait 3-4 hours for treatment					Water supply is sufficient but drinking water is not processed
			Doctors behave well and everything is easy																				The condition of the toilet is very poor with no flush system		Opinion on the cleanliness of the hospital			The present environment of the hospital is good enough		Opinion on sister/ nurse who provided care	Positive		Nurses come every day					practice of brokers.					The condition of washroom is not good
																							Water supply system is also poor					The environment should be improved including toilet
																												The condition of this ward is better comparatively with the others			Negative		Number of nurses is insufficient		Cleanliness			Not clean enough, especially the toilets and bathrooms
																				Opinion regarding management prior to admission			Admission procedure is good										they behave very poorly and rudely with the patients and their attendants					not enough supply of water
																							short waiting time		Opinion regarding management prior to admission			Short waiting time					They do not give enough time to patients
																							They only needed a 15 taka ticket. No extra money					The behavior of the staffs was fine					They do not help to take medicines to the patients if they are not asked.		management prior to admission			Long waiting time
																							Also 20-25 more patients were standing on the que					Overall condition of the hospital should be improved										corruption in system and management
																															Suggestion		Increase the number of nurses					Admission system takes long time, so it needs to be improved
																														Medicine			Not all of the medicines can be found at the hopital at the same time.
																														Investigation			heard about every facility of investigation in the hospital
																																	didn’t get any test to do for the patient
																														Cleanliness of the hospital	Positive		Indoor and outdoor is clean and good
																																	ward is clean
																																	beds look great
																															Negative		Toilets and dustbin area is not clean. Messy and grimy
																																	The bed is changed in every 7 days
																																	pillow covers are not cleaned
																																	beds are full of bedbugs which is not suitable for mental patients
																															Suggestion		It is needed to clean the toilets every day
																																	numbers of cleaners should be increased
																																	training for cleaners
																																	monitoring for cleaning
																																	opinion of attendants' on cleaning
																														Management prior admission			Need to take a token
																																	wait in queue for 4 hours
																																	Doctor behavior is helpful and excellent but the staffs attitudes and gestures are not good
																																	Staffs ofetn misbehave with the patients
																																	digital admission process required
																																	number of beds and staffs needs to be increased.
[truncated: 40 more columns]

## Sheet: Doctors, Nurses
R1					R2					R3					R4					R5					R6					R7					R8					R9					R10
Theme	Subtheme		Summary		Theme	Subtheme		Summary		Theme	Subtheme		Summary		Theme	Subtheme		summary		Theme	Subtheme		Summary		Theme	Subtheme		summary		Theme	Subtheme		summary		Theme	Subtheme		summary		Theme	Subtheme		Summary		Theme	Subtheme		Summary
					Opinion on the service provided at the hospital	Percived Service	possitive side	They give both indoor and outdoor service with qualified doctors and professional psychotherapist. Even those patients are treated in thishospital who are not allowed in other hospitals. Patients get good treatment and sufficient medical supplies.		Opinion on the service provided at the hospital	Percived Service	possitive side	Indoor and oudoor service are given in this hospital along with specialized clinic system six days in a week. For example, Zireddic clinic, pain clinic, sex clinic, addiction clinic, OCD clinic, child guidance clinic and autism clinic. Medical officers with specialized doctors provides exclusive treatment for three hours every day. Counseling services are provided from here. Social welfare is als…		Opinion on the service provided at the hospital	Percived Service	possitive side	there is indoor and outdoor dervice along with OCD , sex clinic and psychotherapy.		Opinion on the service provided at the hospital	Percived Service	possitive side	There are indoor and outdoor service and they provide ECT, Follow up and round twice in a week.		Opinion on the service provided at the hospital	Percived Service	possitive side	There are three doctors here. They give service on outdoor, indoor and liaison basis. do not have the facilities for them.They allow 5-6 category serious patient for treatment. ( sizoffrania, bipolar, bipolar mood disorder, obsessive disorder, conversion disorder).		Opinion on the service provided at the hospital	Percived Service	possitive side	All kinds of treatments are available in outdoor and indoor. Patients are vreffered to Dhaka for further treatment.		Opinion on the service provided at the hospital	Percived Service	possitive side	mental health care service is provided in this hospital from the starting of this hospital.All kinds of mental patients come here for treatment.		Opinion on the service provided at the hospital	Percived Service	possitive side	They provide service who are suffering from depression anxiety, disable children, excited children, and major psychiatry and minor psychiatry.		Opinion on the service provided at the hospital	Percived Service	possitive side	Services they are giving here are Indoor, Outdoor, Psychotherapy, Schizophrenia, Substance use disorder, Bipolar mood disorder therapy, Autism spectrum disorder therapy, Referral service, Liaison psychiatry and Major depressive disorder therapy.
Opinion on the service provided at the hospital	Percived Service	Possitive side	Indoor and outdoor services are given in this hospital according to the patients' need. All kinds of psychiatric services are provided and they get suggestions from the doctors about getting admission and medicines. They help the students from other departments stuudy here for doing their thesis about psychiatry. dhaka university psycology students give free counseling session along with the doct…				negative side	There are not enough facilities to do all kind of test and patients do not get sufficient time from the doctors.				negative side	there are many patients in this institute. Doctors cannot handle all the patients properly.there is always a chaos in the hospital.				negative side	the services are definitely not enough here, because they need to open more special clinics.				negative side	There are three posted government employees. Except this three there is no doctor. But the number of patients has been increased a lot.				negative side	When patients from other ward come to them they cannot give treatment because they				negative side	They fall in problem to treat the number of patients coming outdoor every day. There are also huge number of patient admitted in indoor.There are also counselling system here				negative side	Mental health service is only provided to the for outdoor patients. There is no indoor facility for it.				negative side	the service of Bangladesh health service of mental department is sufficient. But in comparison with the other developed countries it is not sufficient.				negative side	the services are not enough here but for now the patients are so poor here. So for now it is ok but they need more of the facilities.
		Negative side	manypatients do not get bed in the inddor service.Aggrsive patients are not treated in this hospital and they are refered to national psychiatric institute.			Obstacles to get service	reasons	The number of doctors is not sufficient for all the patients. There are not all kinds of machines to do the tests. The number of beds in indoor is also insufficient.			Obstacles to get service	reasons	All the indoor patients are kept in same ward. There is no saparate ward for saparate psychiatric patients.			Obstacles to get service	reasons	The space is too much congested. Without space it’s nearly impossible to give the proper treatment and other service. Doctors sitting room and patients Visiting room or checkup room is one of them.Most of the equipment’s are not available as they needed. Moreover, social stigma or prejudice is a big blocked.				Reason	lacking of amnpower and shortage of seats in inddoor are the main problems. There is also lacking of security.There is one doctor in outdoor. Beside this service cognitive behavioral therapy, counseling and psychotherapy are necessary. Q: “amra ekhon ekhne seba dite giye je somossagulu face kori ta hocche inddor e porjapto poriman bed nei. Eta barate hobe. R ekhane kono guard nei. Ekjon guard er …				Reason	Insufficiancy of doctors and lacking of qualityful and trained nurses are the main reason to give proper service. There is also problem of sufficient space for mental ward.				Reason	Normally there is no restriction to provide services but the main problem is shortage of Doctors. In outdoor there are four doctors servicing through shifting but they are from medicine department.				Reason					Reason	They do not face any obstacles or problem in giving service but sometimes it becomes very difficult to make understand the patients. They make chaos.				Reason	There are some problems while giving services here. Like, they have few support staffs and need more and also more drugs for mental patients. They don't have trained psychiatric nurse and psychiatric therapist and no occupational and community psychiatric workers. These important issues are deterring them for giving the proper service.
	Obstacles to get service	Reasons	There is not sufficient beds in indoor for all the admitted patients and a safe room to treat the excited patients. Because of these insufficiency patients do not get proper treatment.				way to overcome	more doctors and nurses should be recruted and more seats should be alocated to give proper service. All kinds of facilities should be available to do the tests.				way to overcome	If patient can be categorizing in separate ward on the basis of their disease type it would be better.				way to overcome	Next is Dearth of equipment. Most of the equipment’s are not available as they needed. Moreover, social stigma or prejudice is a big blocked.				Way to overcome	need to appoint more doctor in indoor and outdoor, sats should be increased and new machines for tests and security guard should be ensured.				Way to overcome	If more doctors and trained nurse can be appointed and the space could be enhanced then it will be possible to give better service to the patients.				Way to overcome	more doctors and instruments are needed to overcome this problem.				Way to overcome					Way to overcome	if there were indoor service along with the outdoor service than it will be very good.				Way to overcome	psychiatric doctors and nurse should be recruted .
		way to overcome	There should be more beds in indoor and a safe room for excited patients.		Opinion on doctors who provide services and workforce at the department	Quality of the service		The doctors are qualified and they sincerely give the service. The number of nurses and other staf is enough. Nurses are very cooperative but all the nurses can not serve the mental patients properly.		opinion on the doctor who provide service at the hospital	Quality of the service		Here all Medical officers, Assistant register, trained doctors are so much efficient. They always try to serve the patients properly and give sufficient time.		Opinion on doctors who provide services and workforce at the department	Quality of the service				Opinion on doctors who provide services and workforce at the department	Quality of the service		These doctors are highly qualified and trained in their respective section. They try to give the patients sufficient time and service. Nurses are cooperative.		Opinion on doctors who provide services and workforce at the department	Quality of the service		with all the obstacles the doctors and nurses try to give better traetment and the doctors are qualified.		Opinion on doctors who provide services and workforce at the department	Quality of the service		There is only one doctor who is qualified but he has to do lot of things including taking classes, treating patient and many other functions.		Opinion on doctors who provide services and workforce at the department	Quality of the service		The medical officer is a non-psychiatrist. But after he came here, he and assistant professors serves the outdoor patients.		Opinion on doctors who provide services and workforce at the department	Quality of the service		Doctors are qualified and punctual. They provide good service. There are sufficient doctors in the department to serve the patients.		Opinion on doctors who provide services and workforce at the department	Quality of the service		the doctors who are giving service are qualified.Current doctors are enough capable for giving the required services
Opinion on doctors who provide services and workforce at the department	Quality of the service		Doctors are qualified and they sufficient time to the patients. Nurses are sincere about their duty and they serve the patients well as well look after the ward.			Obstacles to give service		Insufficiency of the doctors is the main obstacle to give service. Moreover all the nurses are not properly trained on mental healh care service and psychiatry. They need more training.			Obstacles to give service		it is not only a hospital but also various kinds of training and research works go on along with the health care service.the hospital is going to increase to increase the beds from 200 to 300. it will be a extra pressure on the doctors as there is already insufficiancy of doctors.			Obstacles to give service		Everyday nearly 70 to 80 patients visit outdoor division but to give them treatment there are only three doctors assigned, which is obviously insufficient. Another thing is manpower scarcity and there are only have 20 beds in the ward for indoor patients. Fifteen for male and five for female but they have almost 30 patients now.			Obstacles to give service		insufficient number of the doctors and nurses are the main obstacles to give proper service to the patients.Seventy to eighty patients are admitted in indoor where available number of beds is twenty-three. In outdoor they provide service to approximately 50 to 60 patients daily. There is one doctor in outdoor.			Obstacles to give service		Their indoor facility is not secure enough and the structure of indoor facility is not suitable for the mental patients			Obstacles to give service		lacking of nurse is the mauin obstacle to give service.			Obstacles to give service		in the other wards like- medicine, surgery and gynecology, where mental patients get admitted then they are invoked for ‘consultancy liaison psychiatry’. If any serious patient come to them that he/she needs to get admitted, then they refer them to ‘Pabna Mental Hospital’ or any other suitable place.			Obstacles to give service		In outdoor they serve 15 patients every day. They also serve indoor patients from different departments who are suffering from mental illness along with their other disease.			Obstacles to give service		There are sufficient sisters or nurse for now but they do not have any ward boy. For cleaning they have two cleaners from authority and one from outsourcing. Nurses are not trained and not from any trained institute but they are now experienced.
	Obstacles to give service		Because of the insufficiency of doctors, nurses and stafs to serve all the patients properly. Nurses do not have proper training on mental health care.		Opinion on the manpower of the hospital	Number		The number of doctors is not sufficient for all the patients. Nurses and other stafs are enough.		Opinion on the manpower of the hospital	Number		In outdoor a medical officer,a residence physician, an assistant professor,an associate professor regularly provide services. Recently a large number of nurses have been appointed in this hospital so there ic no lacking of nurses. But there is not enough stafs and boys.		Opinion on the manpower of the hospital	Number		Currently there are One associate & Two assistant professors giving treatment; allocated post for treatment here is One associate professor only. There is one assistant registrar post but it’s still vacant.		Opinion on the manpower of the hospital	Number		there is only doctors in inddor and only one in outdoor.		Opinion on the manpower of the hospital	Number		There are only 2 doctors in indoor and 1 in outdoor which is very low in number to give proper health care service. The number of the nurses is also not sufficient.		Opinion on the manpower of the hospital	Number		there is only one doctor for psychiatry dept. and also shortage of nurses.		Opinion on the manpower of the hospital	Number		There is one Professors, two assistant professors, one medical officer and one nurse in this department.		Opinion on the manpower of the hospital	Number		there are 3 doctors which is enough and do not need any more nurses and staffs as there is no indoor service.		Opinion on the manpower of the hospital	Number		the number of the doctors and nurses are not sufficient.
Opinion on the manpower of the hospital	Number		the number of doctors, nurses and stafs are not sufficient.			Training		Nurses need training on mental health care. Doctors need more advanced training.			Training		newly appointed doctors need more training.			Training		nurses need more training. To improve these issues it’s needed to increase doctors, increase sisters and trained sisters and ward boys.			Training		doctors arre ttrained enough but the nurses do not have advanced training on mentalhealth care.			Training		There are not enough trained nurses. The sisters are not from psychiatry department.			Training		doctors and nurses need to be trained more. This training can be done governmentally or non-governmentally.			Training		doctors and nurses need more training.			Training		the existijng doctors do not need training. If there is a indoor service then there will be more trained and doctors will be needed.			Training		nurses need more training on mental health care service.
	Training		Dooctors are qualified but nurses need more training about mental health and psychiatry.		Opinion on medicines	Avilavility of medicine		All kinds of medicines are available here. Outdoor patients get the medicine according to the supply. If the medicine is not found then alternative medicines are given.		Opinion on medicines	Avilavility of medicine		about 75% medicines are provided from the hospital. Other medicines patients have to buy from outside.		Opinion on medicines	Avilavility of medicine		30% mental health related medicines are available in the hospital. Other medicines patients have to buy from oharmacies.		Opinion on medicines	Avilavility of medicine		patients get 20% of medicines from the hospital.		Opinion on medicines	Avilavility of medicine		They can provide normal medicine like for headache and other normal medicine but they don’t have especial medicine for mental health treatment. Patient have to buy medicine from dispensary.		Opinion on medicines	Avilavility of medicine		maximum medicines are avilable in the hospital and which are not available then patients collect them from outside.		Opinion on medicines	Avilavility of medicine		There is a separate drug store in the outdoor facility of this department. A nurse or a ward boy take care of it and from there medicines are distributed among the patients.		Opinion on medicines	Avilavility of medicine		There is no psychiatry medicine for their patients. They can provide medicine for common diseases. can buy medicine any dispensary outside of the hospital. There are many dispensaries outside of the hospital.		Opinion on medicines	Avilavility of medicine
Opinion on medicines	Avilavility of medicine		Like every other medical college and hospitals there is shortage of medicines. Patients get some medicines from the hospital and some they have to buy from the dispensary.			Obstacles to get medicine		If any medicine is out of stock, then they tell the patients to buy them from outside.			Obstacles to get medicine		there is lacking in the supply of medicines. That’s why patients do not get all the medicines from here.			Obstacles to get medicine		If any medicine is unavailable in the hospital then patients can collect them from outside pharmacies which are 100 yard away from the hospital.			Obstacles to get medicine		In recent months there are not adequate amount of supply of medicine. Because of this they are unable to provide satisfactory amount of medicine towards patient.			Obstacles to get medicine		Medicine supply is not enough in medical			Obstacles to get medicine		patients can buy medicine from surrounding pharmacy of the hospital but not need to go far away.			Obstacles to get medicine					Obstacles to get medicine		they have no supply rather than antibiotic and other common medicines. Patient have to buy medicine from dispensary.			Obstacles to get medicine		When they Don't get one or two most of all drugs then normally they should have to buy from outsider pharmacy.
	Obstacles to get medicine		All kinds of medicine are not available because of insufficient budget. Maximum medicines are affordable to the patients.			Reasons of obstacles		low supply of medicine from government and stock out of medicines from hospital are the main obstacles.			Reasons of obstacles		in the supplied medicines from government , medicines related with mental health are fewer in amount. There is a lots of general medicines in the stock of the hospital.			Reasons of obstacles		The reason of scarcity of medicine is lacking of co-ordination. Management collects an increase amount of drug than before but the same types of drug again and again. Another reason is low budget for medicine.			Reasons of obstacles		low budget and supply for medicine is the main obstacle to get sufficient medicine.			Reasons of obstacles		lacck of budget is the main reason.			Reasons of obstacles		patients donot get all the medicines from the hospital because there is not the supply.			Reasons of obstacles		Like other medical colleges of Bangladesh, Rajshahi Medical college has insufficiency in medicines. They locally purchase medicine from director’s office. Medicines for psychiatric patients are not available all the time.			Reasons of obstacles		Psychiatric medicine is available here because mental health institution situated beside the hospital.			Reasons of obstacles		insufficient budget and supply.
	Reasons of obstacles		law budget of government for medicine in the govt. hospital is the main reason to the availability of medicines.			Way to overcome		there should be more budget formedicine and supply in the hospital.			Way to overcome		there should be more supplies of medicines that arre related to mental health and budget for medicine should be increased.			Way to overcome		To improve such situations, they need coordination of every division. If they consult with doctors that what they need then it can be improved. Like what they have and what they need and increase the medicine budget of course.			Way to overcome		The medicines which are not available here patient have to collect medicine from the outside or doctors can manage from the social welfare section. Budget and supply should be increased.			Way to overcome		budget should be increased and supply of medicines should be ensured.			Way to overcome		to provide hundred percent medicine you should have supply of that complementary amount of medicine.			Way to overcome		budget and supply for medicine should be increased.			Way to overcome					Way to overcome		uninterrupted supply of drugs first of all, secondly strengthen the medicine budget for psychiatry Department, increase reconciliation meetings, supply drugs according requirements, etc.
	Way to overcome		Govt. should increase the budget for medicines.		opinion on investigation	Availavility of tests		not all kinds of tests are available in this hospital.there is no scope for lithium test, CT scan and some tests are not available here. There is no scope to do surgery in this hospital.		opinion on investigation	Availavility of tests		There are only blood test and bio chemical tests can be done in this hospital.		opinion on investigation	Availavility of tests		Not all diagnostic systems are available here. He said that they only have CT Scan but it remains inactive all the time and a single one though. There is one MRI Machine but it also remains inactive.		opinion on investigation	Availavility of tests		most of the facilities arre available in the hospital to almost all kinds of tests.		opinion on investigation	Availavility of tests				opinion on investigation	Availavility of tests		All kinds of testing opportunities are available here and which are not available patient have to go to outside for doing test		opinion on investigation	Availavility of tests		some tests are provided in this hospital. Like blood test, urine test, ECG etc.		opinion on investigation	Availavility of tests				opinion on investigation	Availavility of tests		There is every kind of diagnostic facilities but for Psychiatry Department but usually don't need more than two or three testing and these two or three testing facilities are available here.
opinion on investigation	Availavility of tests		Tests for mental patients are not available. But the general tests are avaailable for other diseaes.			Obstacles and reasons		Pabna Mental Hospital is the biggest mental hospital in Bangladesh. But there are only 7 doctors which is too much sad and frustrating. That’s why outdoor patients are suffering much. Many patients are being deprived from treatment for a seat in the hospital. Dishonest people are taking advantages of this situation. Q: “ dalal ra etar sujug niche.Taka niye rogidre ke seat paie debar kotha bolche,…			Obstacles and reasons		there is problem in doing ultrasonography and CT scan because machines do not work properly.			Obstacles and reasons		They need ECG machine mainly now and a hormone analyzer. Patients have to go outside for the tests. They have some facilities in College and if needed they send them to nuclear commision for diagnosis.			Obstacles and reasons		the tests that are cannot be done in the hospital for those patients have to go outside.			Obstacles and reasons					Obstacles and reasons		sometimes patients have to go outside to do the tests and the laboratori is not well equiped.			Obstacles and reasons		This medical college do not have any indoor facilities.			Obstacles and reasons					Obstacles and reasons		sometimes they require this two testing report which they don't have here.
	Obstacles and reasons		Patients have to go outside to do EEG.			Way to overcome		to solve these problems they need more indoor facilities, doctors and manpower. Then they will be able to give a standard proper health care service.			Way to overcome		If any test is unavailable here they suggest patients to go kidney hospital or heart disease institution which is very closed to this institution. If machine is repaired immediately it would be better.			Way to overcome		To solve these problems there is need to enhance the number of machines. If any equipment debacle, then imply immediate action to fix them. For that they need local management system to get asap fixation.To improve the whole situation, there is needed more importance and regular supervision.			Way to overcome		the laboratory should be enriched with modern equipements.			Way to overcome					Way to overcome		laboratory should be enriched with modern instrument and facilities.			Way to overcome		To improve the health care service there should be a ward for the critical mental patients. As well as they will need sufficient manpower. There is only one nurse for the whole outdoor of the psychiatric department and she is not trained for this respect.			Way to overcome					Way to overcome		For these two test we send patients to the Bardem Hospital or Nuclear Commission facility. Other than that, patients can do these test wherever they want. For their own good they suggest them to Govt. Hospitals.
	Way to overcome		There should me facilities to do EEG and there should be a safe room. More trained nurse for mental health should be appointed.

[truncated: 30 more columns]
